# Supplementary material for: Axonal Growth and Fasciculation of Spinal Neurons Promoted by Aldynoglia in Alkaline Fibrin Hydrogel: Influence of Tol-51 Sulfoglycolipid
Source: Int J Mol Sci. 2024 Aug 23;25(17):9173. doi: 10.3390/ijms25179173 (PMC11395328; doi:10.3390/ijms25179173)
Supplement: Supplementary file 1 [file ijms-25-09173-s001.zip]

Archive with 1 entries (1 files):
- ijms-3111774-supplementary.pdf
